# Supplementary material for: Maternal Linoleic Acid Overconsumption Alters Offspring Gut and Adipose Tissue Homeostasis in Young but Not Older Adult Rats
Source: Nutrients. 2020 Nov 11;12(11):3451. doi: 10.3390/nu12113451 (PMC7697261; doi:10.3390/nu12113451)
Supplement: Supplementary file 1 [file nutrients-12-03451-s001.zip]

Archive with 2 entries (2 files):
- Suppl Figures_Nutrients_Marchix et al.pdf
- Suppl Tables Marchix et al final.pdf
